# Supplementary material for: WHIMP links the actin nucleation machinery to Src-family kinase signaling during protrusion and motility
Source: PLoS Genet. 2020 Mar 20;16(3):e1008694. doi: 10.1371/journal.pgen.1008694 (PMC7112243; doi:10.1371/journal.pgen.1008694)
Supplement: S1 Data — (XLSX) [file pgen.1008694.s010.xlsx]

## Sheet: Sheet1
Supporting Data

## Sheet: Fig 3
Fig 3
C	GFP	N-WASP WWCA	WHIMP WCA	WHIMP
	1.02491	2.52864	0.629859	1.11572
	0.888843	2.26944	1.08579	1.22931
	0.965647	2.47917	1.21757	1.13944
	1.07519	2.02706	0.829597	1.6952
	0.744556	2.52604	1.41836	1.27856
	0.934549	2.15898	0.75307	0.775626
	0.67295	1.84949	1.31303	1.10385
	0.854861	1.33369	0.927697	1.08766
	0.54681	1.92014	0.882987	0.774792
	1.16816	2.45264	1.47215	1.10536
	1.06597	2.60643	1.07232	1.08296
	1.26998	2.20711	1.76666	1.06465
	1.41651	2.17718	1.04192	1.05972
	0.907995	2.01564	1.49234	1.40371
	1.23125	1.48302	1.41251	1.33333
	1.17488	2.20649	1.77679	1.3601
	0.948065	2.23728	1.45528	1.76133
	1.00597	1.50438	1.41547	2.24593
	0.850744	1.40187	1.08444	1.16565
	0.948727	1.63522	1.35544	1.2802
	0.961166	1.82959	1.04872	1.10851
	1.06016	1.99137	1.22909	1.01731
	0.909587	2.11063	1.21438	1.33688
	0.997138	2.73952	0.872987	1.06287
	1.37538	2.08483	1.15588	1.61187
	1	2.07103	1.19697	1.24802	AVG

## Sheet: Fig 5
Fig 5
B	LAP		LAP-WHIMP
	(-)CK666	(+)CK666	(-)CK666	(+)CK666
	12.7	2	63.2	20
	8.19672	2.75862	71.6981	34.0659
	10.4484	2.37931	67.4491	27.033	AVG
F	vector	LAP-WHIMP	LAP-WHIMP+siWHIMP	dWCA
	1.14999	1.56751	1.0703	0.913558
	0.877677	1.37507	1.35841	0.9221
	0.785976	1.34532	0.977133	0.799226
	1.03325	1.58121	1.15716	1.09671
	0.955189	1.90496	1.00194	0.95556
	0.894044	2.00977	0.911322	0.774967
	1.0203	1.11287	1.05792	0.8768
	0.78453	1.55741	1.008	1.07747
	0.808567	1.68234	0.921264	0.986676
	0.759848	0.867648	0.889198	0.985939
	0.770886	0.818344	0.907964	1.08773
	0.760684	1.61746	1.10702	1.11374
	0.756182	1.37356	1.22338	1.10822
	0.822484	1.24029	0.729666	1.05675
	0.68439	1.2282	1.10569	1.23353
	1.10935	1.23303	0.932756	1.18233
	1.44878	1.13212	0.907747	0.950865
	0.983332	1.04075	0.993956	0.986623
	1.23153	1.43627	0.957478	1.48843
	1.12396	1.17981	1.02336	0.975675
	0.931647	1.45331	1.0708	0.888649
	1.2043	1.26499	0.996126	1.16136
	1.14211	1.09383	1.03771	0.992825
	1.42507	1.29984	1.23682	1.18855
	0.998937	1.00766	1.04476	1.08398
	0.844568	1.04932	1.19959	0.969856
	1.03136	1.88101	0.949421	1.05894
	0.983418	1.27281	1.11448	0.954248
	1.12548	1.28317	1.07535	1.1105
	0.892232	1.11638	1.01166	1.05568
	1.00303	1.29551	1.1281	1.08545
	1.35908	1.1124	1.18599	1.11396
	1.0925	2.18524	1.2231	1.01792
	1.30881	1.40525	1.1091	1.07389
	0.908645	1.57065	1.11553	0.813136
	1.08625	2.41184	1.1095	0.643095
	0.880205	1.49898	1.07381	1.08434
	1.11346	1.35201	1.11486	0.986864
	1.40241	1.70301	0.870486	0.952475
	1.05391	1.93778	0.852294	0.930304
	1.10193	1.73737	0.969801	1.20866
	0.9978	1.12287	0.912867	0.802183
	0.96065	1.95676	0.993704	1.16264
	1.03908	2.01813	1.05209	1.29783
	0.955641	2.01813	1.13623	1.14253
	0.741908	1.51091	0.976565	1.12505
	0.90739	1.14042	1.02197	0.984891
	0.943505	1.2031	0.937513	1.16619
	0.901504	1.10836	1.21999	1.12158
	0.985044	1.24941	1.00494	1.19436
	0.904482	1.32279	1.21975	1.16871
	0.947689	1.45619	1.01577	1.21746
	0.841352	1.42396	1.08291	1.50754
	0.589672	1.26343	1.26208	1.12766
	0.863218	1.29273	1.21369	1.159
	0.724184	1.3636	1.16724	1.09824
	1.1844	1.27579	0.929475	1.2669
	1.27935	1.30613	0.754247	1.33648
	1.16947	1.26374	0.886854	0.923003
	1.2685	1.63979	1.06559	1.00243
	1.1989	1.16781	1.00933	0.888566
	1.07757	1.18191	1.00872	1.17613
	0.800532	1.52985	1.08196	1.06031
	1.02344	1.30273	0.983472	1.02871
	0.941551	1.05886	0.94666	1.12047
	1.29257	1.1905	0.969868	0.971226
	1.04212	1.14119	1.20991	1.14278
	1.07051	1.15346	1.01228	1.30225
	0.7289	1.32748	1.1888	1.09123
	1.13683	1.562	1.05288	1.02425
	1.03497	1.03169	1.25372	1.06882
	1.07086		0.907601	1.03416
	0.986319		1.14927	0.970932
	0.968586		0.984958	0.95454
	0.998098		1.11507	0.912392
	1.021		1.1775	0.988076
	0.820446		0.968597	1.06677
	1.01823			1.15668
	0.837876			1.09485
	1.10679			1.013
	0.95425			1.25638
	0.987419			1.24735
	0.989129			1.48445
	0.999091			0.993425
	0.976751			1.13045
	1.05877			1.1116
	1.00579			1.0591
	1.04164			0.902595
	1.00817			0.9034
	1.02693
	0.994177
	1.03944
	0.918449
	1.00034	1.39183	1.04682	1.06637	AVG
G	LAP	LAP-WHIMP	LAP-dWCA	LAP	LAP-WHIMP	LAP-dWCA
	30.52	46.48	12.21	32	52.56	15.51
	32.74	33.96	17.06	26.51	24.58	20.43
	25.46	35.47	9.25	24.15	39.18	19.35
	33.21	29.87	7.03	47.22	44.87	18.01
	17.31	26.4	18.51	47.11	52.08	14.62
	17.06	23.81	14.71	26.21	44.01	25.31
	10.14	27.07	22.19	27.27	31.33	19.95
	8.16	36.44	27.65	27.86	39.08	18.67
	18.47	34.16	23.24	48.01	33.74	16.79
	24.62	33.87	21.9	27.6	54.62	21.55
	16.27	41.65	31.49	21.4	53.12	27.9
	18.74	25.89	20.16	26.52	42.27	25.34
	27.81	17.34	26.1	19.65	37.31	29.95
	16.77	36.93	18.53	26.6	44.51	17.2
	16.41	18.89	27.76		55.57	27.71
	22.85	18.65	15.92		55.16	17.2
	25.86	28.1	18.29		47.44	19.47
	21.05	28.72	19.25		47.43
	21.66	21.13	0		51.04
	34.44	18.34	11.05		36.06
	17.06	28.25	15.88		31.59
	15.62	34.06	20.16		41.21
	37.93	36.2	15.46		34.85
	19.98	48.69	13.65		22.35
	16.67	47.69	20.09		20.06
	19.99	23.32	23.39
	20.94	18.43	25.42
	16.48	27.96	30.67
	22.4	26.38	25.45
	24.18	25.53	31.39
	21	31.62	16.67
	25.7	49.49	19.16
	18.23	27.33	20.91
	25.64	19.6	21.64
	16.32	38.15	16.95
	30.29	49.55	14.35
	23.9	39.12	18.67
	21.93	37.87	18.82
	15.35	32.12	32.09
	27.82	36.74	21.48
	23.27	35.79	19.11
	9.13	28.46	22.44
	11.99	42.15	30.52
	11.14	28.21	15.04
	19.11	42.82	13.81
	14.25	36.6	13.39
	13.3	10.3	24.74
	11.4	24.62	17.44
	19.18	17.85	16.28
	13.87	29.95	14.08
	16.32	33.45	16.07
	17.06	19.21	12.13
	15.75	30.6	16.74
	9.02	27.49	19.78
	15.07	23.92	19.7
	19.89	23.53	10.7
	16.33	19.1	18.4
	15.36	19.18	18.2
	15.77	30.46	13.39
	6.66	30.41	20.48
	11.13	21.54	18.42
	11.86	35.62
	8.17	36.95
	18.29	24.77
	11.88	15.27
	8.98	30.19
	11.28	17.14
	9.12	37.68
	10.43	30.03
	12.69	23.04
	16.07	18.84
	13.66	14.76
	21.71	18.4
	13.51	26.2
		19.6
		27.35
		28.12
		45.39
		23.01
		17.58
		22.68
		31.12
		23.83
		20.57
		27.32
		14.04
		32.91
		23.92
	18.2382	28.6732	18.942	30.5793	41.4408	20.88	AVG
J	LAP	LAP-WHIMP	LAP-dWCA
	0.41	2	0.45625
	0.333333	1.07143	0.52375
	0.3	1.75	0.30875
	0.4	1.375	0.428
	0.666667	1.125	0.5
	0.3	0.68375	0.3875
	0.277778	0.875	0.642857
	0.375	1	0.66
	0.51	2.33333	0.2875
	0.5625	1.875	1.0375
	0.416667	2.4875	0.3
	0.2	2.194	0.666667
	0.333333	1.12222	0.55
	0.25	1.872	0.375
	0.4	2.22222	0.25
	0.2	0.9	0.5
		1.59
		2.325
		1.07
	0.370955	1.57218	0.492111	AVG

## Sheet: Fig 6
Fig 6
C	LAP 0min	LAP 60min	LAP-WHIMP 0min	LAP-WHIMP 60min
	0.86974	1.50068	0.847143	2.02318
	0.872756	1.41043	0.845007	2.2313
	0.858658	1.37564	0.836883	2.50219
	0.864646	1.40772	0.842799	1.73618
	0.868398	1.46596	0.852049	1.69915
	0.871472	1.56762	0.850924	1.59919
	0.864848	1.6369	0.848341	3.7805
	0.860924	1.60489	0.880606	1.72221
	0.945339	1.45023	0.855873	2.16778
	0.951429	1.52414	0.857143	2.56685
	0.860981	2.08496	0.867821	1.93476
	0.859885	1.94013	0.872352	2.15133
	0.85417	1.44547	0.844834	2.05706
	0.863102	1.57137	0.842525	2.13486
	1.0715	1.58387	0.844315	2.20439
	1.09729	1.48719	0.833391	1.76714
	1.11152	1.14414	0.839495	1.70847
	1.11078	1.47782	0.826854	1.82661
	1.10072	1.30499	0.843665	1.59694
	1.11156	1.37654	0.839033	2.33794
	1.11759	1.40393	0.834949	2.03101
	1.12573	1.50573	0.8329	2.17782
	1.10758	1.44024	0.834949	2.11746
	1.10606	1.43432	0.844589	2.69522
	1.10335	1.53332	0.844603	1.65019
	1.12685	1.34377	0.848023	1.5461
	1.14547	1.30518	0.835022	1.7256
	1.18899	1.35688	0.832958	1.88678
	1.13811	1.53354	1.17348	1.57742
	1.17838	1.46649	1.23107	1.49046
	1.19084	1.3666	1.11607	1.36736
	1.20329	1.51113	1.12468	1.46276
	1.10758	1.45538	1.14254	1.55753
	1.01187	1.3533	1.13848	2.34408
	0.916155	1.44189	1.12714	1.5939
	0.961639	1.31903	1.18773	1.51164
	0.987271	1.17254	1.16489	1.80479
	0.986395	1.23322	1.14791	1.95242
	1.00054	1.26702	1.22896	1.8553
	0.990982	1.35247	1.12437	1.87101
	0.991756	1.25949	1.15771	2.11687
	0.998818	1.27145	1.17001	1.80164
	0.99807	1.28373	1.1499	1.4539
	0.996975	1.36653	1.10817	2.18634
	0.997426	1.19962	1.13645	1.89815
	0.991124	1.15855	1.11655	1.46056
	0.984307	1.24804	1.00062	1.37031
	1.01353	1.36345	0.99932	1.21331
	1.02405	1.29323	1.00554	1.34018
	1.06107	1.25179	1.03564	1.38586
	1.01603	1.35212	1.01351	2.0038
		1.29621	1.01413	1.42439
		1.20361	1.06634	1.37476
		1.29501	1.03339	1.66034
			1.03207	1.58314
			1.09753	1.77446
			0.993302	1.61996
			1.0025	1.64457
			1.03221	1.68608
			1.03949	1.51184
			1.02446	1.99136
			0.980054	1.71651
			0.996794	1.29291
			1.0332	2.21808
			1.02856	1.81466
	1.0125	1.4074	0.982367	1.83863	AVG

## Sheet: Fig 7
Fig 7
E		3T3 LAP								3T3 LAP KD
		A	B	C	D	E	F			A	B	C	D	E	F
	0	0.359279	0.347066	0.357938	0.353889	0.352541	0.351666		0	0.358315	0.357449	0.358314	0.351194	0.352708	0.356002
	6	0.323803	0.272654	0.291023	0.335718	0.321392	0.314247		6	0.340811	0.336683	0.315051	0.308796	0.2963	0.317066
	12	0.261505	0.223996	0.259008	0.231023	0.229214	0.228427		12	0.326818	0.302442	0.317647	0.267327	0.259094	0.269477
	24	0.102556	0.073728	0.104874	0.027688	0.036723	0.025957		24	0.284767	0.27735	0.27525	0.178625	0.190391	0.198989
		3T3 LAP-WHIMP								3T3 LAP-WHIMP KD
		A	B	C	D	E	F			A	B	C	D	E	F
	0	0.352357	0.352555	0.356683	0.351194	0.356002	0.353971		0	0.362158	0.356101	0.350236	0.350811	0.353407	0.351002
	6	0.242469	0.25305	0.252895	0.159445	0.166229	0.173149		6	0.273902	0.246313	0.238618	0.273257	0.230078	0.312066
	12	0.185083	0.169986	0.17731	0.08142	0.044522	0.068228		12	0.189107	0.23367	0.267172	0.124126	0.118135	0.264477
	24	0.04	0.08	0.04	0	0	0		24	0.01	0.01	0.005	0.03	0.04	0.035
			LAP	LAP KD	LAP-WHIMP	LAP-WHIMP KD
		0	0.35373	0.355664	0.353794	0.353953
		6	0.309806	0.319118	0.207873	0.262372
		12	0.238862	0.290467	0.121092	0.199448
		24	0.061921	0.234229	0.0266667	0.0216667	AVG
F	3T3 LAP-WHIMP
	A	B	C	D	E	F	AVG
	148	157	182	152	177	158	162.333
	3T3 LAP-WHIMP KD
	A	B	C	D	E	F	AVG
	92	129	120	99	130	119	114.833

## Sheet: Fig 8
Fig 8
C		siControl	siWHIMP	siWHIMP
	0	0.361116	0.364445	0.363407
	6	0.29758	0.340402	0.34091
	12	0.18081	0.284236	0.290726
		siControl	siWHIMP	siWHIMP
	0	0.365122	0.362628	0.364173
	6	0.29272	0.333867	0.322641
	12	0.146193	0.292747	0.28457
		siControl	siWHIMP	siWHIMP
	0	0.361951	0.366829	0.366486
	6	0.284377	0.329299	0.332009
	12	0.161984	0.284004	0.25616
		siControl	siWHIMP	siWHIMP	AVG
	0	0.36273	0.364634	0.364689
	6	0.291559	0.334523	0.331854
	12	0.162995	0.286996	0.277152
D		siControl	siWHIMP-a	siWHIMP-b	siBRK1	siNWASP	siJMY
	0	0.206	0.206	0.206	0.206	0.206	0.206
	6	0.135	0.194837	0.159675	0.173	0.107905	0.124875
	12	0.028	0.172512	0.109407	0.073	0.043	0.0136
F	siControl	siWHIMP-a	siControl	siWHIMP-b	siControl	siBrk1
	6.29583	4.80567	9.05375	2.23208	6.82675	4.54523
	8.041	3.46875	8.57175	2.48883	5.94783	3.02685
	8.23992	5.17017	9.48467	3.16367	8.14767	3.50585
	12.5917	9.61133	18.1075	4.46417	13.6535	9.09046
	16.082	6.9375	17.1435	4.97767	11.8957	6.05369
	16.4798	10.3403	18.9693	6.32733	16.2953	7.01169
	11.9417	9.98467	18.8287	3.48717	9.654	8.75877
	10.6915	13.1247	15.0347	2.7835	17.1077	8.152
	9.492	15.9683	15.4787	2.18717	13.5978	6.58077
	10.112	6.36783	21.2932	2.789	14.4675	15.5717
	10.262	4.943	30.0488	5.171	15.5398	7.36508
	13.8505	11.8153	19.1103	3.22633	12.7338	10.0685
	14.8932	15.78	16.0407	3.36783	12.4128	7.25431
	12.4158	18.4753	16.0887	4.11667	14.2667	6.51815
	13.037	15.2665	10.4997	1.4625	9.563	6.25185
	14.4652	9.13	20.6203	7.202	14.212	7.48246
	14.472	8.51383	16.1572	4.8735	12.4682	10.7842
	11.8687	10.6895	17.4362	5.978	11.0418	6.02
	11.584	8.56783	14.273	4.39183	15.256	8.78769
	17.0287	4.09467	23.4303	0.554667	10.5567	8.41461
	11.0575	14.6342	14.4358	2.7955	11.5098	5.07231
	15.68	6.13633	12.0433	3.723	11.5625	9.59846
	12.7267	7.31767	12.3773	3.6335		4.70031
	12.209	5.65717	16.9487	3.1975		6.81108
	15.6402	6.543
		7.90017
	12.4463	9.27861	16.3115	3.69143	12.2144	7.39275	AVG
G		Cells	Ruffling	(%)
	siControl	114	103	90.3509
	siWHIMP-a	87	30	34.4828
	siBrk1	99	24	24.2424
H	siControl	siWHIMP-a	siBrk1
	1.226	0.811	0.395
	1.411	0.215	0.221
	0.82	0.178	0.812
	1.023	0.222	0.177
	1.255	0.518	0.1
	0.811	0.198	1.22
	0.766	0.822	0.356
	0.922	0.152	0.299
	1.274	0.196	0.811
	1.12	0.2	0.278
	1.0628	0.3512	0.4669	AVG
I	siControl	siWHIMP-a	siBrk1
	116.531	81.003	39.217
	146.731	32.89	47.571
	72.826	15.76	46.195
	151.202	49.321	79.73
	77.002	17.656	65.32
	87.739	57.181	46.658
	55.208	38.555	68.076
	98.018	18.286	59.539
	137.97	24.108	36.243
	59.299	23.114	57.763
	67.285	67.422	39.052
	32.476	53.189	74.269
	53.118	59.917	82.995
	100.403	23.697	48.068
	109.283	33.084	137.935
	141.835	78.93	63.971
	106.766	52.412	42.971
	75.768	67.333	66.671
	134.022	42.988	63.421
	106.933	48.063	56.451
	153.439	53.276	39.93
	74.613	44.443	30.388
	104.822	54.089	37.133
	54.946	32.45	36.58
	55.797	36.132	25.085
	82.586	24.536	43.48
	85.219	41.514	82.697
	42.197	84.828	103.265
	138.196	39.734	50.884
	93.681	37.674	45.311
	65.585	71.064	36.281
	42.359	57.833	28.2
	34.088	49.862	28.2
	125.818	39.314	49.937
	128.731	53.976	39.174
	64.754	61.45	65.613
	80.97	64.353	54.318
	81.833	176.1	73.844
	107.752	106.198	61.363
	65.913	22.56	54.153
	102.864	27.016	52.053
	114.087	51.332	59.252
	39.17	40.362	79.129
	71.102	58.593	34.493
	88.404	75.222	46.944
	61.73	55.276	53.011
	74.134	29.316	55.281
	105.052	67.428	38.042
	106.266	110.459	78.177
	109.855	50.034	33.242
	76.186	29.38	30.304
	49.966		53.706
	103.898		52.165
	53.467		28.611
	62.497		43.184
			34.704
			48.28
			67.736
			56.663
	87.8617	51.5826	53.4395

## Sheet: Fig 9
Fig 9
C	vector	WHIMP	dWCA		vector	WHIMP	dWCA
	1	2.64	0.88		1	1.29	0.364
	1	2.19	0.848		1	1.7	0.184
	1	1.33	0.522		1	1.23	0.609
	1	1.15	0.402		1	1.18	0.961
	1	1.17	0.303		1	1.2	1.06
	1	1.696	0.591	AVG	1	1.32	0.6356
D		150	110	60	30	23	15			150	110	80	70	60	30	23	15
	vector	0.440903	0.00664011	0.405046	1	0	0.398406		vector	0.377876	0.200885	1	0.663717	0.515929		0.360177	0.352212
	vector	0.408861	0.110759	0.341772	1	0	0.436709		vector	0.505232	0.458894	0.988042	0.804185	0.859492	1	0.591928	0.856502
	vector	0.342254	0.142958	0.285915	1	0	0.167606		vector	0.350913	0.110548	0.825558	0.448276		1	0.37931	0.196957
	vector	0.378596		0.40046	1	0	0.321059		vector						1	0.569052	0.18802
	vector	0.133763	0.146237	0.532258	1	0			vector	0.254348	0.226087	0.347826	0.541304	0.725	1	0.366304
	vector	0.0884401	0.0995822	0.437326	1	0			vector	0.316119	0.298592	0.519562	0.757433	1	3.27074	0.773083
		0.298803	0.101235	0.400463	1	0	0.330945	AVG		0.360897	0.259001	0.736198	0.642983	0.775105	1.45415	0.506642	0.398423
	WHIMP	0.533865	0.645418	0.456839	0.936255	0	0.401062		WHIMP	0.327434	0.585841	0.790265	0.672566	0.547788	0.349558	0.530973	0.312389
	WHIMP	0.332278	0.36519	0.310127	0.63038	0	0.305696		WHIMP	0.463378	0.660688	0.991031	0.872945	0.884903	0.831091	0.950673	0.756353
	WHIMP	0.265493	0.416197	0.192958	1.01408	0	0.259859		WHIMP	0.369168	0.539554	0.685598	0.515213		1.29209	0.685598	0.20284
	WHIMP	0.386651		0.348677	1.25432	0	0.288838		WHIMP						1.31947	0.780366	0.135275
	WHIMP	0.192473	0.687097	0.36129	0.84086	0			WHIMP	0.170652	0.320652	0.526087	0.627174	0.754348	0.842391	0.55
	WHIMP	0.100975	0.286908	0.272981	0.922006	0			WHIMP	0.199061	1.11424	1.26761	1.49922	0.832551	4.19405	1.28013
		0.301956	0.480162	0.323812	0.932983	0	0.313864	AVG		0.305939	0.644195	0.852118	0.837423	0.754897	1.47144	0.796289	0.351714
	dWCA	0.173971	0.00531208	0.564409	0.0119522	0	0.460823		dWCA	0.0371681	0.0309735	0.245133	0.299115	0.218584	0.1	0.116814	0.157522
	dWCA	0.224684	0.00316456	0.210759	0.0303797	0	0.138608		dWCA	0.0149477	0.0361734	0.674141	0.768311	0.346786	0.0224215	0.255605	0.104634
	dWCA	0.152817	0.00590141	0.055	0.00795775	0	0.129577		dWCA	0.170385	0.148073	0.860041	0.900609		0.0935091	0.296146	0.158824
	dWCA	0.342923		0.0433832	0.284235	0	0.0853855		dWCA						0.299501	0.347754	0.0155907
	dWCA	0.00010753	0.00010753	0.15914	0.453763	0			dWCA	0.00108696	0.000108696	0.319565	0.65	0.420652	0.543478	0.182609
	dWCA	0.0402507	0.0240251	0.270891	0.529248	0			dWCA	0.000312989	0.233803	1.94053	2.12207	0.752739		0.666667
		0.155792	0.00770213	0.217264	0.219589	0	0.203598	AVG		0.0447802	0.0898263	0.807882	0.94802	0.43469	0.211782	0.310932	0.109143
E	vector	WHIMP	dWCA
	1	1.86096	0.91978
	1	1.9089	0.522647
	1	2.42632	0.775443
	1	1.57317	0.834013
	1	2.2665	1.17392
	1	2.00717	0.84516	AVG
F	siControl	siJMY	siNWASP	siBRK1	siWHIMPa	siWHIMPb
	1	0.7804	0.8971	0.1759	0.3618	0.3125
	1	0.6059	1.179	0.328	0.3019	0.2208
	1	1.184	0.595	0.5455	0.3675	0.3726
	1	0.856767	0.890367	0.3498	0.343733	0.301967	AVG

## Sheet: Fig 10
Fig 10
C	LAP (DMSO)	LAP (PP2)	LAP (SC)	LAP-WHIMP (DMSO)	LAP-WHIMP (PP2)	LAP-WHIMP (SC)
	15.5039	6.54206	4.44444	58.5938	33.121	51.3158
	8.33333	13.7405	5.30973	60.1449	38.6598	54.1437
	16.129	8.24742	5.82524	53.3333	24.5714	42.7835
	11.4286	7.40741	5.83942	45.098	22.5641	29.9595
	9.61538	6.76692		64.7619	33.3333
	7.75194	6.01504		61.039	29.1667
	11.4604	8.11988	5.35471	57.1618	30.2361	44.5506	AVG
D	LAP (DMSO)	LAP (PP2)	LAP (SC)	LAP-WHIMP (DMSO)	LAP-WHIMP (PP2)	LAP-WHIMP (SC)
	17.9	27.7	33.6	46.2	9.6	55.3
	15.5	33.6	27.5	26.4	12.1	19.3
	14.8	42.2	16.7	27.1	10.6	50.8
	16.8	18.2	22.8	23.7	24.6	12.1
	20.7	13.3	17.6	63.6	21.2	45.2
	15.1	30.9	31.8	24.2	14.6	49.7
	20.3	27.2	13.8	42.7	13.6	58.3
	17.6	19.6	23.9	45.1	15.8	23.2
	13.1	16.4	26.4	32.5	10.9	48
	35.9	19.6	14.7	22.9	11.5	59.6
	15.7	15.1	20.3	28.2	12	41
	22.5	16.5	14.6	52.6	22	41.7
	15.5	23.4	17	38.5	32.1	49.8
	26.5	10.5	22	38.1	11.2	40.8
	22.8	23	12.7	23.9	27.7	58.5
	16	26.5	22.8	44.4	10.5	46.6
	13.7	35.5	12.8	30	19.5	50.9
	21.9	17.5	24	43.6	22.2	37.9
	16.2	19	15.5	30.7	28.7	44.2
	18.8	12.1	13.4	23.5	16.5	28.8
	31.7	25.5	14.3	23.4	9.9	47.9
	28.1	33	23.9	46.1	20.5	37.1
	16.4	18	20.4	44.4	10.5	37.9
	18.2	35.6	8.9	25.1	13.5	26.9
	20.7	17.8	20.1	30.9	17.4	23.1
	14.3	14.7	17.1	33.2	7.8	13.9
	13.9	19	10.4	11.8	11.3	19.8
	19.2	20.1	10.7	29.2	5.8	36.4
	12	18	9.2	25.8	25.7	18.9
	22.5	19.5	22.7	33.3	16.1	15.3
	20.2	14.3	24.8	38	13.3	17.7
	18.9	16.8	22.5	45	11.3	45.5
	15.4	18.1	16.9	55.8	22.1	44.2
	21.5	14.9	17.2	48.8	11.2	12.8
	15.2	11.2	17.5	25.3	11.2	46.8
	15.7	25.3	28.5	29.4	45.1	19.2
	16	17.3	18.5	27.6	17.1	37.2
	24	14.3	15.1	29.9	20.3	44
	24.4	22.9	25.4	27.8	23.7	60.6
	13.5	15.1	19.5	40	18.6	57.7
	11.5	18.4	18.6	29.9	27	41.2
	10.3	9.8	20.2	31.8	12.8	28.9
	10.2	20.6	17.1	15.7	26.5	40.6
	13	23.8	13.6	39.2	50.2	52.5
	9.1	13.2	15.8	25.3	21.3	44.3
	15.4	17.2	21.4	20.3	12.8	27.8
	13.1	26.3	16.4	23.4	22.2	42.2
	9.3	24.3	26.4	33.5	13.2	37.6
	19	16.3	19.8	35.5	21.1	56.6
	22.8	14.7	28.8	28.7	21.7	43.3
	14.3	20.8	25.1	24.4	29	33.6
	19.5	25	21.2	26.9	10.8	28.9
	11.9	22.5	22.1	40.9	16.2	43.5
	17.9	17.7	14.2	32.5	24.1	37.9
	13.9	21.7	19.1	23.5	14.8	44.1
	19.9	31.8	16.7	31.8	7	46.8
	9	26.6	16	22	13.4	18.7
	9.8	25.2	15	32.9	15.6	15.2
	9.7	13.8	16.7	46.4	21	22
	14.6	13.4	21.7	25.4	13.9	19.4
	12.6	13.9	18.8	26.9	23.3	22.4
	14.3	13.3	17.4	19.8	18.1	28.5
	15.2	16.2	23.7	28.4	17.7	45.5
	15.6	31.2	18.8	28.1	9.3	43.5
	13	29.1	24.1	52.1	23.4	41.6
	13	19.7	18.6	25.6	23.4	49.5
	17.4	26.5	23.3	23.7	23.4	42.3
	20.9	20.6	18.3	18.3	23.4	53
	17.1	18.7	24.3	33.1	13	31.4
	14.6	14.3	24.7	15	12.7	11.6
	11.9	15.3	22.2	26.6	10.9	14.1
	19.8	19.7	16.9	27.5	13	9.2
	19.9	13.9	24.9	33.3	13.1	38
	20.3	19.1	17.1	41.8	11.4	15.3
	25.2	26.7	25	29	16.6	10.6
	16.3	23.4	14	43.9	13.9	49.4
	12.8	19.5		31.3	20.3	42.2
	16.6	19.8		27.5	16.9	51.5
	10.4	19.3		45.8	15.3	59.3
	13.4	19.8		33.4	20.8	52.3
	17.1	33.8		32.1	16.1	54.3
	14.8	14.1		34.7	22.2	60.1
	15.9	33.5		31.9	25.3	24.6
	26.2			42.7	16	40.1
	26			37.6	17.4	43.7
	21			18.9	27.3	45.3
	21.3			33.9	15.2	35
	35			29	18.1	35.7
	13.4			35.3	13.8	16.9
	29.3			31.2	10.6	63
	18.5			45.1	24.5	37.7
	15.6			33.8	14.1	35
	35.9			38.9	7.6	16.7
	21.3			24.1	15.1	36.7
	17.8			34	13.2	50.4
	26.1			26.7	11.9	41.1
	25			27.5	9.9	32.7
	21			32	12.1	39.7
	22.2			31.3	22.2	37.4
	35.1			29.9	13.2	59.5
	17			32.6	14.3	47.2
				40.1	16.1	49.1
				46.5	25.1	44.7
				20.7	12.1	20.6
				26.3	20.9	30.8
				8.5	10.9	13.1
				30.3	10.2	13.4
				19.6	11.8	30.9
				20.8	22.8	53.6
				24.9	13.8	15.7
				22.7	9.5	17.1
				12	23.1	15.4
				17.7	7.7	58.5
				15	8	37.7
				13.7	8.9	35.6
				13.5	8.5	40.8
				13.3	25.5	33.4
				18	11.2	15.8
				19.1	11.4	38.1
				16.8	11.3	45.2
				13	21	54.7
				41.4	11.9	35.2
				21.3	9.7	40
				33	15.8	16.4
				25.3	12.6	43.5
				15.6	10	20.6
				20.3	14.5	18.6
				9.1	13.7	34.8
				25.9	8.7	26.2
				19.9	10.7	9.5
				11.4	17.6	14.1
				3.6	15.2	30.1
				23.7	14.1	39.9
				15.8	24.3	44.8
				21.6	16.8	41.4
				16.2	14.7	32.4
				28.2	8.9	19.5
				17.8	18.5	22.9
				19.6	15.3
				14.8	14.4
				29.5	11.1
				24.5	15.3
				29.8	9.7
					14.6
					13.9
					12.5
					11
					11.4
					17.6
					16
					7.8
					9.7
					19.2
					17.6
					14.5
					16.6
					17.1
					15.3
					7.9
					13.2
					19.8
					9.7
					11
					13.1
					14.3
					11.6
					13.1
					18.7
					15.3
					12.7
					23.1
					12.6
					14.5
					12.4
					11.8
	18.1	20.8	19.5	29	16	36	AVG
